# Supplementary material for: Liver Tumor Markers, HALP Score, and NLR: Simple, Cost-Effective, Easily Accessible Indexes for Predicting Prognosis in ICC Patients after Surgery
Source: J Pers Med. 2022 Dec 9;12(12):2041. doi: 10.3390/jpm12122041 (PMC9784982; doi:10.3390/jpm12122041)
Supplement: Supplementary file 1 [file jpm-12-02041-s001.zip]

Archive with 4 entries (4 files):
- Figure S1.pdf
- Figure S2.pdf
- Figure S3.pdf
- Tables S1 and S2.pdf
